# Supplementary material for: Inorganic Polyphosphate: An Emerging Regulator of Neuronal Bioenergetics and Its Implications in Neuroprotection
Source: Biomolecules. 2025 Jul 22;15(8):1060. doi: 10.3390/biom15081060 (PMC12384015; doi:10.3390/biom15081060)
Supplement: Supplementary file 1 [file biomolecules-15-01060-s001.zip]

Archive with 1 entries (1 files):
- biomolecules-3755076-supplementary.txt
