# Supplementary material for: Inorganic Polyphosphate: An Emerging Regulator of Neuronal Bioenergetics and Its Implications in Neuroprotection
Source: Biomolecules. 2025 Jul 22;15(8):1060. doi: 10.3390/biom15081060 (PMC12384015; doi:10.3390/biom15081060)
Supplement: Supplementary file 1 [file biomolecules-15-01060-s001.zip › biomolecules-3755076-supplementary.txt]

Supplementary file S1: Structural information of polyP, as is shown in figure 1B, in .mol format.
Montilla et al 2025 (PolyP4 Fig1B) 
__Jmol-14_07142510223D 1   1.00000     0.00000     0
Jmol version 14.6.4_2016.10.26  2016-10-26 12:26 EXTRACT: ({0:27})
 28 27  0  0  0  0              1 V2000
   1.58324  10.24582  -0.09920 P   0  0  0  0  0  0
   2.43986   8.99288  -0.58599 O   0  0  0  0  0  0

   3.05152   8.01443   0.51493 P   0  0  0  0  0  0
   3.76248   6.83046  -0.28079 O   0  0  0  0  0  0
   4.19681   5.50172   0.49975 P   0  0  0  0  0  0
   5.26894   4.79753  -0.45381 O   0  0  0  0  0  0
   5.55582   3.26281  -0.82580 P   0  0  0  0  0  0
   6.08762   2.46215   0.44877 O   0  0  0  0  0  0
   6.87784   1.09328   0.20013 P   0  0  0  0  0  0
   5.92914   0.16857  -0.70460 O   0  0  0  0  0  0
   8.31505   1.16460  -0.20648 O   0  0  0  0  0  0
   4.08573   2.62926  -0.99535 O   0  0  0  0  0  0
   6.38375   3.11068  -2.06615 O   0  0  0  0  0  0
   4.60650   5.63983   1.92980 O   0  0  0  0  0  0
   2.87774   4.60086   0.29687 O   0  0  0  0  0  0
   1.71753   7.31893   1.08135 O   0  0  0  0  0  0
   3.89383   8.69682   1.54760 O   0  0  0  0  0  0
   2.22728  11.24195   0.81446 O   0  0  0  0  0  0
   0.23129   9.62499   0.49347 O   0  0  0  0  0  0
   1.04563  10.92800  -1.44055 O   0  0  0  0  0  0
   6.73256   0.28887   1.57831 O   0  0  0  0  0  0
   5.13549  -0.14326  -0.24375 H   0  0  0  0  0  0
   3.62069   2.51285  -0.13871 H   0  0  0  0  0  0
   2.59637   4.56058  -0.63479 H   0  0  0  0  0  0
   1.10831   6.99146   0.38722 H   0  0  0  0  0  0
   0.29571   9.51335   1.46621 H   0  0  0  0  0  0
   0.77733  11.84970  -1.26300 H   0  0  0  0  0  0
   7.45475  -0.36677   1.63473 H   0  0  0  0  0  0
  1  2  1  0  0  0
  2  3  1  0  0  0
  3  4  1  0  0  0
  4  5  1  0  0  0
  5  6  1  0  0  0
  6  7  1  0  0  0
  7  8  1  0  0  0
  8  9  1  0  0  0
  9 10  1  0  0  0
  9 11  2  0  0  0
  7 12  1  0  0  0
  7 13  2  0  0  0
  5 14  2  0  0  0
  5 15  1  0  0  0
  3 16  1  0  0  0
  3 17  2  0  0  0
  1 18  2  0  0  0
  1 19  1  0  0  0
  1 20  1  0  0  0
  9 21  1  0  0  0
 22 10  1  0  0  0
 23 12  1  0  0  0
 24 15  1  0  0  0
 25 16  1  0  0  0
 26 19  1  0  0  0
 27 20  1  0  0  0
 28 21  1  0  0  0
M  END
